# Supplementary material for: Early stroke detection through machine learning in the prehospital setting
Source: Front Cardiovasc Med. 2025 Aug 7;12:1629853. doi: 10.3389/fcvm.2025.1629853 (PMC12367740; doi:10.3389/fcvm.2025.1629853)
Supplement: Supplementary file 1 [file Table1.xlsx]

## Sheet: syntetic data sample
CIPA	FECHA	TIPO_ICTUS	OGV	TROMBOLISIS	TROMBECTOMIA	EXITUS	SEXO	EDAD	TIPOEDAD	TRATAMIENTO	NIVELCONSCIENCIA	FUERZAMSD	FUERZAMSI	FUERZAMID	FUERZAMII	SENSIBILIDADMSD	SENSIBILIDADMSI	SENSIBILIDADMID	SENSIBILIDADMII	TIEMPO	PERSONA	LUGAR	CTES_TAS	CTES_TAD	CTES_FC	CTES_FR	CTES_SATO2	CTES_ETCO2	CTES_GLUCEMIA	CTES_TEMPERATURA	TIPOALERTA	ICTUS_GRANDEPENDENCIA	ICTUS_ENFERMEDADTERMINAL	ICTUS_OTROSEXCLUSION	ICTUS_PARALISISFACIAL	ICTUS_PARESIAMIEMBRO	ICTUS_HEMIPARESIA	ICTUS_AFASIAMOTORA	ICTUS_ANOPSIAS	ICTUS_CEFALEA	ICTUS_ATAXIA	ICTUS_OTROS	ICTUS_BRAZOMOTOR	ICTUS_PIERNAMOTOR	ICTUS_ORDENES	ICTUS_DESVIACION	ICTUS_DEFICIT	ICTUS_SISTOLICA	ICTUS_PUNTUACION
ID1	2022-05-04	HEMORRAGICO	NO	NO	NO		H	63	ANOS	SI	CONSCIENTE	ALTERADA	ALTERADA	ALTERADA	ALTERADA	ALTERADA	ALTERADA	ALTERADA	ALTERADA	NO VALORADO	NO VALORADO	NO VALORADO	136	67	54		100		145	36	CODIGO ICTUS	NO	NO	NO	NO	NO	SI	SI	NO	NO	SI	SI	0	0	0	0	0	15	-1000
ID2	2022-06-18	HEMORRAGICO	NO	NO	NO		H	78	ANOS	SI	CONSCIENTE	NO VALORADO	NO VALORADO	NO VALORADO	NO VALORADO	NO VALORADO	NO VALORADO	NO VALORADO	NO VALORADO	NO VALORADO	NO VALORADO	NO VALORADO									CODIGO ICTUS	NO	NO	NO	SI	NO	NO	SI	NO	NO	NO	NO	2	4	7	5	9	13	-1
ID3	2022-08-10	ISQUEMICO	SI	NO	NO		H	77	ANOS	SI	CONSCIENTE	NORMAL	NORMAL	NORMAL	NORMAL	NORMAL	NORMAL	NORMAL	NORMAL	NO VALORADO	NO VALORADO	NO VALORADO							126	360	CODIGO ICTUS	NO	NO	NO	NO	NO	NO	SI	NO	NO	NO	SI	1	3	8	5	10	15	0
ID4	2022-10-12	ISQUEMICO	NO	NO	NO		M	67	ANOS	SI	NO VALORADO	NORMAL	ALTERADA	NORMAL	ALTERADA	NORMAL	ALTERADA	NORMAL	ALTERADA	NO VALORADO	NO VALORADO	NO VALORADO					95				CODIGO ICTUS
ID5	2022-11-01	HEMORRAGICO	NO	NO	NO		M	85	ANOS	SI	CONSCIENTE	ALTERADA	NORMAL	ALTERADA	NORMAL	NO VALORADO	NO VALORADO	NO VALORADO	NO VALORADO	NO VALORADO	NO VALORADO	NO VALORADO	131	73	75		97				CODIGO ICTUS	NO	NO	NO	SI	NO	SI	SI	NO	NO	NO	NO	2	4	8	6	10	15	4
ID6	2022-01-30	ISQUEMICO	SI	NO	NO		H	65	ANOS	SI	CONSCIENTE	NORMAL	ALTERADA	NORMAL	ALTERADA	NORMAL	ALTERADA	NORMAL	ALTERADA	NO VALORADO	NO VALORADO	NO VALORADO					97		140	364	CODIGO ICTUS	NO	NO	NO	NO	SI	NO	NO	NO	NO	NO	SI	2	3	7	5	9	15	1
ID7	2022-12-20	ISQUEMICO	NO	NO	NO		H	96	ANOS	SI	CONSCIENTE	NORMAL	NORMAL	NORMAL	NORMAL	NORMAL	NORMAL	NORMAL	NORMAL	NO VALORADO	NO VALORADO	NO VALORADO	131	62	64		96		282	37	CODIGO ICTUS
ID8	2022-03-10	HEMORRAGICO	NO	NO	NO		H	84	ANOS		CONSCIENTE	ALTERADA	ALTERADA	NORMAL	ALTERADA	ALTERADA	ALTERADA	NORMAL	ALTERADA	NO VALORADO	NO VALORADO	NO VALORADO	171	111		12					CODIGO ICTUS	NO	NO	NO	NO	NO	SI	SI	NO	NO	NO	NO	2	4	8	5	10	15	3
ID9	2022-06-12	HEMORRAGICO	NO	NO	NO		M	89	ANOS	SI	CONSCIENTE	ALTERADA	NORMAL	ALTERADA	NORMAL	NORMAL	NORMAL	NORMAL	NORMAL	NO VALORADO	NO VALORADO	NO VALORADO			60		94				CODIGO ICTUS	NO	NO	NO	SI	SI	SI	SI	NO	NO	NO	NO	2	4	8	5	10	15	0
ID10	2022-07-06	ISQUEMICO	SI	SI	NO		M	69	ANOS	SI	CONSCIENTE	NORMAL	ALTERADA	NORMAL	ALTERADA	NORMAL	NORMAL	NORMAL	NORMAL	NORMAL	NORMAL	NORMAL					93				CODIGO ICTUS	NO	NO	NO	SI	SI	NO	NO	NO	NO	NO	NO	2	4	7	6	10	15	4
[truncated: 203 more columns]
